# Supplementary material for: A Mentor, Advisor, and Coach (MAC) Program to Enhance the Resident and Mentor Experience
Source: MedEdPORTAL. 2020 Nov 3;16:11005. doi: 10.15766/mep_2374-8265.11005 (PMC7666835; doi:10.15766/mep_2374-8265.11005)
Supplement: Supplementary file 1 — MAC Training Presentation.pptxMAC Training Facilitator Guide.docxMAC Faculty Guide.docxMAC Survey - Resident Pairings.docxMeet and Greet Questionnaire.docCoaching Worksheet.docxMentoring Worksheet.docxQuestions for Focus Groups.docx [file mep_2374-8265.11005-s001.zip]

Archive with 9 entries (9 files):
- A. MAC Training Presentation.pptx
- B. MAC Training Facilitator Guide.docx
- C. MAC Faculty Guide.docx
- D. MAC Survey - Resident Pairings.docx
- E. Meet and Greet Questionnaire.doc
- F. Coaching Worksheet.docx
- G. Mentoring Worksheet.docx
- H. Questions for Focus Groups.docx
- _Educational_Summary_Report_11005.pdf
